# Supplementary material for: Manufacturing of Graphene-Nanoplatelet- and Carbon-Nanofiber-Filled PLA Composite Filaments for Tissue Engineering
Source: Polymers (Basel). 2026 Apr 27;18(9):1058. doi: 10.3390/polym18091058 (PMC13165439; doi:10.3390/polym18091058)
Supplement: Supplementary file 1 [file polymers-18-01058-s001.zip]

Archive with 1 entries (1 files):
- polymers-4172673-supplementary.mp4
